# Supplementary material for: Dynamic Impact Characteristics of Airdrop Cushioning Materials and a C − σm Curve-Based Cushioning Pad Design Method
Source: Materials (Basel). 2026 Jun 11;19(12):2526. doi: 10.3390/ma19122526 (PMC13304024; doi:10.3390/ma19122526)
Supplement: Supplementary file 1 [file materials-19-02526-s001.zip]

Archive with 1 entries (1 files):
- materials-4343200-supplementary.pdf
